# Supplementary material for: Chromate Affects Gene Expression and DNA Methylation in Long-Term In Vitro Experiments in A549 Cells
Source: Int J Mol Sci. 2024 Sep 20;25(18):10129. doi: 10.3390/ijms251810129 (PMC11431867; doi:10.3390/ijms251810129)
Supplement: Supplementary file 1 [file ijms-25-10129-s001.zip]

Archive with 1 entries (1 files):
- ijms-3183621-supplementary.pdf
